# Supplementary material for: Ictal direct current shifts contribute to defining the core ictal focus in epilepsy surgery
Source: Brain Commun. 2022 Sep 3;4(5):fcac222. doi: 10.1093/braincomms/fcac222 (PMC9639799; doi:10.1093/braincomms/fcac222)
Supplement: fcac222_Supplementary_Data [file fcac222_Supplementary_Data.zip]

Archive with 2 entries (2 files):
- Supplementary Table1.docx
- Supplementary figure.pdf
